# Supplementary material for: Microbial Profiles of Patients With Antipsychotic-Related Constipation Treated With Electroacupuncture
Source: Front Med (Lausanne). 2021 Oct 14;8:737713. doi: 10.3389/fmed.2021.737713 (PMC8551555; doi:10.3389/fmed.2021.737713)
Supplement: Supplementary file 3 [file Data_Sheet_3.XLSX]

## Sheet: Sheet1
Sample Name	Effective Tags	Effective Base(nt)	Mean length(nt)	The Good'coverage
Post10	68150	28417248	417	0.999
Post11	56674	23936977	422	0.998
Post12	68928	29116831	422	0.999
Post13	66499	27896975	420	0.999
Post19	69911	28659167	410	0.998
Post22	59062	24342410	412	0.999
Post24	62800	25900119	412	0.999
Post37	66899	27638446	413	0.999
Post38	75487	31343626	415	0.998
Post39	61078	25578916	419	0.999
Post41	58666	24117016	411	0.998
Post43	59913	24598069	411	0.998
Post44	65261	26493657	406	0.998
Post45	47599	19567077	411	0.997
Post5	55300	22973425	415	0.998
Post52	51541	21099777	409	0.999
Post53	56537	23286470	412	0.997
Post56	57216	23571900	412	0.997
Post57	61967	25646556	414	0.999
Post58	63441	25965941	409	0.998
Post6	57475	23616235	411	0.999
Post60	72697	29808526	410	0.999
Post61	54562	22902231	420	0.999
Post62	57139	23608283	413	0.998
Post65	71490	29111858	407	0.998
Post66	66452	27422966	413	0.998
Post70	59803	25024889	418	0.998
Post71	54919	22866129	416	0.998
Post73	66238	27362945	413	0.997
Post75	63574	26296715	414	0.998
Post76	62432	25627150	410	0.997
Post77	63438	26556326	419	0.999
Post88	59763	24549800	411	0.998
Post9	54919	22364623	407	0.998
Post94	57927	24432451	422	0.998
Pre10	47940	19817536	413	0.999
Pre11	55747	23186556	416	0.999
Pre12	65334	27270595	417	0.998
Pre13	58258	24066617	413	0.999
Pre19	58027	23803352	410	0.999
Pre22	49487	20602969	416	0.999
Pre24	67399	28278655	420	0.999
Pre37	66426	27655460	416	0.999
Pre38	58673	24197737	412	0.999
Pre39	55955	22913412	409	0.999
Pre41	57872	23946189	414	0.999
Pre43	52345	21689234	414	0.999
Pre44	58601	24358698	416	0.998
Pre45	50986	21021598	412	0.999
Pre5	59772	24372334	408	0.998
Pre52	50129	20544104	410	0.998
Pre53	59545	25038119	420	0.999
Pre56	51428	21479969	418	0.999
Pre57	51621	21539112	417	0.999
Pre58	66719	27553233	413	0.998
Pre6	53606	21983392	410	0.999
Pre60	63681	26243872	412	0.998
Pre61	56254	23925401	425	0.999
Pre62	59109	24845311	420	0.998
Pre65	52231	21486521	411	0.999
Pre66	50297	20969942	417	0.999
Pre70	56596	23559780	416	0.999
Pre71	60293	24765921	411	0.998
Pre73	56134	23334213	416	0.999
Pre75	54884	22937222	418	0.998
Pre76	53675	22388278	417	0.999
Pre77	54286	22664823	418	0.998
Pre88	61232	25051683	409	0.998
Pre9	57831	24113080	417	0.999
Pre94	61459	25950089	422	0.998
