# Supplementary material for: Microbial Profiles of Patients With Antipsychotic-Related Constipation Treated With Electroacupuncture
Source: Front Med (Lausanne). 2021 Oct 14;8:737713. doi: 10.3389/fmed.2021.737713 (PMC8551555; doi:10.3389/fmed.2021.737713)
Supplement: Supplementary file 4 [file Data_Sheet_4.XLSX]

## Sheet: Sheet1
Kingdom	Phylum	Class	Order	Family	Genus	Relative abundance, mean (SD)				P value （Kruskal-Wallis test）
						Pretreatment		Posttraetment
						Mean(%)	SD(%)	Mean(%)	SD(%)
Bacteria	Proteobacteria	Gammaproteobacteria	Pseudomonadales	Moraxellaceae	Acinetobacter	1.14e-05	2.17e-05	3.85e-05	6.53e-05	0.0150989
Bacteria	Proteobacteria	Gammaproteobacteria	Pasteurellales	Pasteurellaceae	Actinobacillus	0	0	1.71e-05	4.68e-05	0.0014648
Bacteria	Actinobacteria	unidentified_Actinobacteria	Actinomycetales	Actinomycetaceae	Actinomyces	0.000324625	0.000382219	0.00253763	0.0104398	0.00216361
Bacteria	Proteobacteria	Gammaproteobacteria	Pasteurellales	Pasteurellaceae	Aggregatibacter	3.16e-06	9.5e-06	1.64e-05	4.16e-05	0.0180623
Bacteria	Verrucomicrobia	Verrucomicrobiae	Verrucomicrobiales	Akkermansiaceae	Akkermansia	0.0244044	0.0857395	0.00250037	0.00764259	0.0133066
Bacteria	Proteobacteria	Gammaproteobacteria	unidentified_Gammaproteobacteria	Burkholderiaceae	Alcaligenes	3.79e-06	1.56e-05	1.64e-05	3.32e-05	0.00228474
Bacteria	Firmicutes	Clostridia	Clostridiales	unidentified_Clostridiales	Anaerococcus	1.01e-05	2.48e-05	4.99e-05	9.73e-05	0.00731161
Bacteria	Actinobacteria	unidentified_Actinobacteria	Micrococcales	Microbacteriaceae	Aurantimicrobium	5.68e-06	1.72e-05	1.26e-05	2.47e-05	0.0377097
Bacteria	Firmicutes	Bacilli	Bacillales	Bacillaceae	Bacillus	0.000191365	0.000770466	0.000252627	0.000568447	0.0131005
Bacteria	Proteobacteria	Alphaproteobacteria	unidentified_Alphaproteobacteria	Acetobacteraceae	Bombella	8.84e-06	2.47e-05	6.32e-07	3.74e-06	0.048353
Bacteria	Proteobacteria	Alphaproteobacteria	Rhizobiales	Xanthobacteraceae	Bradyrhizobium	1.26e-05	2.47e-05	3.41e-05	6.31e-05	0.0457075
Bacteria	Proteobacteria	Alphaproteobacteria	Caulobacterales	Caulobacteraceae	Brevundimonas	1.71e-05	3.79e-05	0.00021789	0.00064037	8.43302e-05
Bacteria	Acidobacteria	Acidobacteriia	Solibacterales	unidentified_Solibacterales	Bryobacter	6.32e-06	1.98e-05	3.35e-05	5.98e-05	0.0127619
Bacteria	Proteobacteria	Gammaproteobacteria	Cardiobacteriales	Cardiobacteriaceae	Cardiobacterium	0	0	2.53e-06	8.93e-06	0.040969
Bacteria	Firmicutes	Clostridia	Clostridiales	Lachnospiraceae	Catonella	0	0	6.95e-06	2.13e-05	0.0210572
Bacteria	Proteobacteria	Alphaproteobacteria	Caulobacterales	Caulobacteraceae	Caulobacter	0	0	3.03e-05	6.25e-05	0.0029135
Bacteria	Synergistetes	Synergistia	Synergistales	Synergistaceae	Cloacibacillus	0.00042757	0.000785521	0.000160418	0.0003463	0.00331015
Bacteria	Bacteroidetes	Bacteroidia	Bacteroidales	Barnesiellaceae	Coprobacter	0.00043136	0.00132044	0.000191365	0.000638117	0.024302
Bacteria	Proteobacteria	Gammaproteobacteria	unidentified_Gammaproteobacteria	Burkholderiaceae	Cupriavidus	6.32e-07	3.74e-06	0.000208417	0.000415979	0.000123923
Bacteria	Actinobacteria	unidentified_Actinobacteria	Propionibacteriales	Propionibacteriaceae	Cutibacterium	5.05e-06	1.08e-05	0.00190733	0.00298503	3.43747e-05
Bacteria	Deinococcus_Thermus	Deinococci	Deinococcales	Deinococcaceae	Deinococcus	0	0	3.98e-05	0.000143536	0.0110831
Bacteria	Proteobacteria	Alphaproteobacteria	Rhizobiales	unidentified_Rhizobiales	Devosia	2.08e-05	6.82e-05	5.31e-05	0.000123448	0.0448431
Bacteria	Firmicutes	Bacilli	Lactobacillales	Carnobacteriaceae	Dolosigranulum	0	0	2.65e-05	0.00010544	0.040969
Bacteria	Proteobacteria	Alphaproteobacteria	unidentified_Alphaproteobacteria	unidentified_Alphaproteobacteria	Dongia	2.53e-06	1.17e-05	1.64e-05	3.99e-05	0.0379449
Bacteria	Firmicutes	Erysipelotrichia	Erysipelotrichales	Erysipelotrichaceae	Dubosiella	4.42e-06	1.4e-05	1.71e-05	2.58e-05	0.0144535
Bacteria	Proteobacteria	Gammaproteobacteria	Pseudomonadales	Moraxellaceae	Enhydrobacter	0	0	0.000161049	0.000585295	0.000172406
Bacteria	Firmicutes	Erysipelotrichia	Erysipelotrichales	Erysipelotrichaceae	Erysipelatoclostridium	0.000845036	0.00126277	0.00119429	0.00375229	0.00489552
Bacteria	Firmicutes	Clostridia	Clostridiales	Peptostreptococcaceae	Filifactor	0	0	6.95e-06	1.68e-05	0.0110801
Bacteria	Firmicutes	Clostridia	Clostridiales	Ruminococcaceae	Flavonifractor	0.00162628	0.00142968	0.000822299	0.000772382	0.00104729
Bacteria	Fusobacteria	Fusobacteriia	Fusobacteriales	Fusobacteriaceae	Fusobacterium	0.00315973	0.00917307	0.000834931	0.00232964	0.00687321
Bacteria	Actinobacteria	Thermoleophilia	Gaiellales	Gaiellaceae	Gaiella	1.26e-06	5.21e-06	1.64e-05	5.21e-05	0.00810772
Bacteria	Gemmatimonadetes	unidentified_Gemmatimonadetes	Gemmatimonadales	Gemmatimonadaceae	Gemmatimonas	6.32e-07	3.74e-06	1.26e-05	2.35e-05	0.000426504
Bacteria	Proteobacteria	Alphaproteobacteria	Sphingomonadales	Sphingomonadaceae	Hephaestia	3.79e-06	1.56e-05	3.47e-05	8.83e-05	0.00167563
Bacteria	Firmicutes	Clostridia	Clostridiales	Peptostreptococcaceae	Intestinibacter	0.002753	0.00253929	0.00266647	0.00540898	0.0048142
Bacteria	Firmicutes	Clostridia	Clostridiales	Lachnospiraceae	Johnsonella	0	0	1.89e-06	6.28e-06	0.0458452
Bacteria	Proteobacteria	Gammaproteobacteria	Enterobacteriales	Enterobacteriaceae	Klebsiella	0.047178	0.0945483	0.0176744	0.0286125	0.0268193
Bacteria	Firmicutes	Clostridia	Clostridiales	Lachnospiraceae	Lachnoanaerobaculum	6.32e-07	3.74e-06	2.27e-05	5.48e-05	0.011918
Bacteria	Firmicutes	Clostridia	Clostridiales	Lachnospiraceae	Lachnospira	0.00362772	0.00704552	0.000953665	0.00101044	0.00181619
Bacteria	Proteobacteria	Gammaproteobacteria	unidentified_Gammaproteobacteria	Burkholderiaceae	Lautropia	3.16e-06	1.33e-05	5.68e-06	1.72e-05	0.0110801
Bacteria	Actinobacteria	unidentified_Actinobacteria	Corynebacteriales	Corynebacteriaceae	Lawsonella	1.26e-06	7.47e-06	5.56e-05	0.000118114	0.00124336
Bacteria	Fusobacteria	Fusobacteriia	Fusobacteriales	Leptotrichiaceae	Leptotrichia	1.89e-06	8.26e-06	1.83e-05	4.99e-05	0.0236546
Bacteria	Proteobacteria	Alphaproteobacteria	Rhodobacterales	Rhodobacteraceae	Marivita	0	0	2.84e-05	0.000112403	0.000728033
Bacteria	Proteobacteria	Gammaproteobacteria	unidentified_Gammaproteobacteria	Burkholderiaceae	Massilia	1.26e-06	7.47e-06	1.33e-05	2.74e-05	0.000645976
Bacteria	Firmicutes	Negativicutes	Selenomonadales	Veillonellaceae	Megasphaera	0.00143934	0.00292675	0.017094	0.0704799	0.0398105
Archaea	Euryarchaeota	Methanobacteria	Methanobacteriales	Methanobacteriaceae	Methanobrevibacter	0.00693144	0.034224	0.000329678	0.00182223	0.00113911
Bacteria	Proteobacteria	Alphaproteobacteria	Rhizobiales	Beijerinckiaceae	Methylobacterium	4.61e-05	6e-05	0.000499569	0.00110549	0.0225603
Bacteria	Proteobacteria	Gammaproteobacteria	unidentified_Gammaproteobacteria	Neisseriaceae	Neisseria	9.98e-05	0.000328059	0.000236837	0.000998921	0.00366542
Bacteria	Proteobacteria	Alphaproteobacteria	Sphingomonadales	Sphingomonadaceae	Novosphingobium	6.95e-06	1.84e-05	2.72e-05	5.12e-05	0.0441576
Bacteria	Proteobacteria	Alphaproteobacteria	Rhizobiales	Rhizobiaceae	Ochrobactrum	3.16e-05	8.62e-05	5.75e-05	0.000105222	0.0341472
Bacteria	Proteobacteria	Gammaproteobacteria	unidentified_Gammaproteobacteria	Burkholderiaceae	Ottowia	0	0	0.000121261	0.000500415	0.040969
Bacteria	Bacteroidetes	Bacteroidia	Bacteroidales	Tannerellaceae	Parabacteroides	0.0273992	0.0508995	0.0118286	0.0176665	0.0268193
Bacteria	Proteobacteria	Alphaproteobacteria	Rhodobacterales	Rhodobacteraceae	Paracoccus	2.53e-06	8.93e-06	6.88e-05	0.000258217	0.0237991
Bacteria	Proteobacteria	Alphaproteobacteria	Rhizobiales	Hyphomicrobiaceae	Pedomicrobium	1.89e-06	6.28e-06	1.33e-05	4.02e-05	0.0199465
Bacteria	Firmicutes	Clostridia	Clostridiales	Peptostreptococcaceae	Peptostreptococcus	6.44e-05	6.87e-05	3.22e-05	4.53e-05	0.029932
Bacteria	Proteobacteria	Alphaproteobacteria	Caulobacterales	Caulobacteraceae	Phenylobacterium	8.21e-06	1.94e-05	2.46e-05	4.57e-05	0.0460813
Bacteria	Proteobacteria	Gammaproteobacteria	Pseudomonadales	Pseudomonadaceae	Pseudomonas	0.000268416	0.000850324	0.000173681	0.000402453	0.00325722
Bacteria	Actinobacteria	unidentified_Actinobacteria	Pseudonocardiales	Pseudonocardiaceae	Pseudonocardia	0	0	1.14e-05	3.81e-05	0.0409581
Bacteria	Proteobacteria	Gammaproteobacteria	Pseudomonadales	Moraxellaceae	Psychrobacter	0	0	1.01e-05	2.7e-05	0.040969
Bacteria	Synergistetes	Synergistia	Synergistales	Synergistaceae	Pyramidobacter	3.28e-05	8.47e-05	1.07e-05	2.54e-05	0.00995503
Bacteria	Proteobacteria	Gammaproteobacteria	unidentified_Gammaproteobacteria	Burkholderiaceae	Ralstonia	0	0	3.79e-05	0.000102084	0.000585128
Bacteria	Actinobacteria	unidentified_Actinobacteria	Corynebacteriales	Nocardiaceae	Rhodococcus	2.34e-05	3.39e-05	2.72e-05	3.13e-05	0.0360189
Bacteria	Proteobacteria	Alphaproteobacteria	Rhodobacterales	Rhodobacteraceae	Rubellimicrobium	0	0	8.21e-06	2.46e-05	0.0213453
Bacteria	Actinobacteria	unidentified_Actinobacteria	Bifidobacteriales	Bifidobacteriaceae	Scardovia	1.89e-06	8.26e-06	1.14e-05	2.17e-05	0.0254449
Bacteria	Bacteroidetes	Bacteroidia	Chitinophagales	Chitinophagaceae	Sediminibacterium	1.26e-06	5.21e-06	1.58e-05	4.9e-05	0.0458241
Bacteria	Proteobacteria	Gammaproteobacteria	Enterobacteriales	Enterobacteriaceae	Serratia	3.85e-05	6.91e-05	6.57e-05	0.000102634	0.0305897
Bacteria	Proteobacteria	Alphaproteobacteria	unidentified_Alphaproteobacteria	unidentified_Alphaproteobacteria	Skermanella	0	0	8.84e-06	1.79e-05	0.00570587
Bacteria	Firmicutes	Bacilli	Bacillales	Staphylococcaceae	Staphylococcus	3.54e-05	5.06e-05	0.00146713	0.00237376	0.00171712
Bacteria	Proteobacteria	Gammaproteobacteria	unidentified_Gammaproteobacteria	unidentified_Gammaproteobacteria	Steroidobacter	0	0	8.21e-06	3.39e-05	0.0213396
Bacteria	Actinobacteria	unidentified_Actinobacteria	Streptomycetales	Streptomycetaceae	Streptomyces	3.79e-06	1.14e-05	3.03e-05	7.55e-05	0.011968
Bacteria	Proteobacteria	Gammaproteobacteria	Aeromonadales	Succinivibrionaceae	Succinivibrio	0.00024189	0.00100383	0.00797731	0.0339609	0.0411393
Bacteria	Proteobacteria	Gammaproteobacteria	unidentified_Gammaproteobacteria	Burkholderiaceae	Tepidimonas	0	0	6.95e-06	1.84e-05	0.0213396
Bacteria	Proteobacteria	Gammaproteobacteria	unidentified_Gammaproteobacteria	Thioalkalispiraceae	Thioalkalispira	0	0	3.79e-06	1.65e-05	0.040969
Bacteria	Firmicutes	Erysipelotrichia	Erysipelotrichales	Erysipelotrichaceae	Turicibacter	0.00149871	0.00218771	0.000987138	0.00228882	0.00926915
Bacteria	Proteobacteria	Gammaproteobacteria	Xanthomonadales	Xanthomonadaceae	Xanthomonas	0	0	0.000362519	0.00196162	0.00291269
